# Supplementary material for: Quantifying Plasmodium falciparum infections clustering within households to inform household-based intervention strategies for malaria control programs: An observational study and meta-analysis from 41 malaria-endemic countries
Source: PLoS Med. 2020 Oct 29;17(10):e1003370. doi: 10.1371/journal.pmed.1003370 (PMC7595326; doi:10.1371/journal.pmed.1003370)
Supplement: S1 Data — (XLSX) [file pmed.1003370.s010.xlsx]

## Sheet: Sheet2
		Survey Information										Results of Linking Across People's & Children's Recode			Number of Individuals Included In Each Dataset:
Survey	Survey Code	Recode Name	Country	Year	Diagnostic Used	Age Group	Fever Variable	RDT Variable	LM Variable	Survey Size (People's Recode)	Survey Size (Children's Recode)	Successfully Linked	Not Found	Link Ambiguous	MTAT (Malaria Infection Status)	MSAT (Recent Fever Occurrence)	RACD (Treatment Seeking Behaviour)
1	AO2006MIS	AOPR51FL	Angola	2006	RDT	All Ages	h22	hml35	NA	14281	1698	1522	73	103	1436	690	150
2	AO2011MIS	AOPR62FL	Angola	2011	RDT	Under 7s	h22	hml35	hml32	40083	8242	7621	213	408	2513	2195	891
3	AO2015DHS	AOPR71FL	Angola	2015	RDT	Under 7s	h22	hml35	NA	72879	14322	12710	1095	517	6112	4634	958
4	BJ2012DHS	BJPR61FL	Benin	2012	RDT	Under 7s	h22	hml35	hml32	86432	13407	12259	568	580	3155	2466	441
5	BJ2017DHS	BJPR71FL	Benin	2017	LM & RDT	Under 7s	h22	hml35	hml32	73364	13589	12389	447	753	3972	3723	1127
6	BF2010DHS	BFPR62FL	Burkina Faso	2010	LM & RDT	Under 7s	h22	hml35	hml32	81156	15044	13616	314	1114	3668	3502	1156
7	BF2014MIS	BFPR70FL	Burkina Faso	2014	LM & RDT	Under 7s	h22	hml35	hml32	39152	6841	6387	131	323	3799	3544	1790
8	BF2017MIS	BFPR7AFL	Burkina Faso	2017	LM & RDT	Under 7s	h22	hml35	hml32	36415	6061	5926	40	95	3052	2876	697
9	BU2012MIS	BUPR6HFL	Burundi	2012	LM & RDT	Under 7s	h22	hml35	hml32	23020	4267	4041	71	155	2087	2007	878
10	CM2011DHS	CMPR61FL	Cameroon	2011	RDT	Under 7s	h22	sh418	NA	70627	11732	10118	758	856	4822	3870	2247
11	CD2013DHS	CDPR61FL	DRC	2013	LM & RDT	Under 7s	h22	hml35	hml32	94585	18716	16809	703	1204	5413	4949	4964
12	CI2012DHS	CIPR62FL	Ivory Coast	2012	LM & RDT	All Ages	h22	hml35	hml32	50010	7776	6744	457	575	2878	2227	932
13	GM2013DHS	GMPR60FL	Gambia	2013	LM & RDT	Under 7s	h22	hml35	hml32	52176	8088	7488	321	279	2772	2518	821
14	GH2014DHS	GHPR72FL	Ghana	2014	LM & RDT	Under 7s	h22	hml35	hml32	41202	5884	5463	205	216	1684	1332	339
15	GH2016MIS	GHPR7BFL	Ghana	2016	LM & RDT	Under 7s	h22	hml35	hml32	21874	3235	3051	115	69	1509	1377	706
16	GN2012DHS	GNPR62FL	Guinea	2012	LM & RDT	Under 7s	h22	hml35	hml32	44769	7039	6262	247	530	1973	1784	825
17	KE2015MIS	KEPR7AFL	Kenya	2015	LM & RDT	Under 7s	h22	hml35	hml32	24271	3614	3389	145	80	8917	4536	2074
18	LB2009MIS	LBPR5AFL	Liberia	2009	LM & RDT	Under 7s	h22	hml35	hml32	22469	4193	3523	374	296	3702	2700	1455
19	LB2011MIS	LBPR61FL	Liberia	2011	LM & RDT	Under 7s	h22	hml35	hml32	18970	3319	2906	294	119	1886	1544	941
20	LB2016MIS	LBPR70FL	Liberia	2016	RDT	Under 7s	h22	hml35	hml32	21643	2956	2624	237	95	1457	1185	569
21	MD2011MIS	MDPR61FL	Madagascar	2011	LM & RDT	Under 7s	h22	hml35	hml32	40160	6248	6015	116	117	4112	3318	577
22	MD2013MIS	MDPR6HFL	Madagascar	2013	LM & RDT	Under 7s	h22	hml35	hml32	38122	5477	5295	114	68	3575	2812	430
23	MD2016MIS	MDPR71FL	Madagascar	2016	LM & RDT	Under 7s	h22	hml35	hml32	48349	6978	6797	139	42	3024	2582	430
24	MW2012MIS	MWPR6HFL	Malawi	2012	LM & RDT	Under 7s	h22	hml35	hml32	14022	2283	2194	50	39	941	862	279
25	MW2014MIS	MWPR71FL	Malawi	2014	LM & RDT	Under 7s	h22	hml35	hml32	14026	2078	2020	47	11	744	681	209
26	MW2017MIS	MWPR7IFL	Malawi	2017	LM & RDT	Under 7s	h22	hml35	hml32	16495	2377	2273	68	36	1013	808	302
27	ML2012DHS	MLPR6AFL	Mali	2012	LM & RDT	Under 7s	h22	hml35	hml32	58004	10326	9290	416	620	4173	3412	577
28	ML2015MIS	MLPR70FL	Mali	2015	LM & RDT	Under 7s	h22	hml35	hml32	39359	7749	7321	113	315	5954	5680	5680
29	ML2018DHS	MLPR7HFL	Mali	2018	RDT	Under 7s	h22	hml35	hml32	54270	9940	9034	352	554	2712	2502	588
30	MZ2011DHS	MZPR62FL	Mozambique	2011	LM & RDT	Under 7s	h22	hml35	hml32	61377	11102	10069	459	574	2673	2442	485
31	MZ2015AIS	MZPR71FL	Mozambique	2015	LM & RDT	Under 7s	h22	hml35	NA	32399	5178	4903	176	99	2261	2006	958
32	MZ2018MIS	MZKR7AFL	Mozambique	2018	RDT	Under 7s	h22	hml35	NA	28516	4579	4326	143	110	2244	1981	633
33	NG2010MIS	NGPR61FL	Nigeria	2010	LM & RDT	Under 7s	h22	hml35	hml32	29950	5978	5288	178	512	3565	3129	1847
34	NG2015MIS	NGPR71FL	Nigeria	2015	LM & RDT	Under 7s	h22	hml35	hml32	37540	6524	6222	108	194	3893	3552	1777
35	NG2018DHS	NGKR7AFL	Nigeria	2018	LM & RDT	Under 7s	h22	hml35	hml32	181737	33924	29482	1844	2598	6776	6306	2204
36	RW2008DHS	RWPR5AFL	Rwanda	2008	RDT	All Ages	h22	sh119/sh128	NA	32029	5489	5067	147	275	3701	3238	1356
37	RW2010DHS	RWPR61FL	Rwanda	2010	LM & RDT	All Ages	h22	hml35	hml32	55718	9002	8361	264	377	2920	2328	1583
38	RW2015DHS	RWPR70FL	Rwanda	2015	LM & RDT	All Ages	h22	hml35	hml32	53898	7856	7385	262	209	2208	1719	1697
39	RW2017MIS	RWPR7AFL	Rwanda	2017	LM & RDT	All Ages	h22	hml35	hml32	19484	2946	2797	108	41	2181	1562	547
40	SN2008MIS	SNPR5HFL	Senegal	2008	LM & RDT	Under 7s	h22	sh212	sh214r	90586	15595	13920	588	1087	3328	3137	1600
41	SN2010DHS	SNPR61FL	Senegal	2010	LM & RDT	Under 7s	h22	hml35	hml32	77056	12326	11080	584	662	3944	3496	1464
42	SN2012DHS	SNPR6DFL	Senegal	2012	LM & RDT	Under 7s	h22	hml35	hml32	41400	6862	6275	287	300	6406	5785	1968
43	SN2014DHS	SNPR70FL	Senegal	2014	LM & RDT	Under 7s	h22	hml35	hml32	40540	6842	6238	304	300	5652	5178	1299
44	SN2015DHS	SNPR7HFL	Senegal	2015	LM & RDT	Under 7s	h22	hml35	hml32	41681	6935	6327	299	309	5679	5191	1737
45	SN2016DHS	SNPR7IFL	Senegal	2016	LM & RDT	Under 7s	h22	hml35	hml32	41393	6725	6173	258	294	5492	5037	1425
46	SN2017DHS	SNPR7ZFL	Senegal	2017	LM & RDT	Under 7s	h22	hml35	hml32	78492	12185	11112	523	550	8468	7991	3259
47	SL2016MIS	SLPR71FL	Sierra Leone	2016	LM & RDT	Under 7s	h22	hml35	hml32	39836	6213	5753	251	209	5389	3990	1364
48	TZ2007AIS	TZPR51FL	Tanzania	2007	Unclear	Under 7s	h22	sh511	NA	44656	7502	6746	374	382	3795	3461	739
49	TZ2012AIS	TZPR6AFL	Tanzania	2012	LM & RDT	Under 7s	h22	hml35	hml32	53325	8648	7980	387	281	4699	4242	1164
50	TZ2015DHS	TZPR7AFL	Tanzania	2015	LM & RDT	Under 7s	h22	hml35	hml32	63851	10233	9313	512	408	7128	5779	1453
51	TZ2017MIS	TZPR7QFL	Tanzania	2017	RDT	Under 7s	h22	hml35	hml32	46950	7688	7162	337	189	4266	3858	997
52	TG2013DHS	TGPR61FL	Togo	2013	LM & RDT	Under 7s	h22	hml35	hml32	45286	6979	6443	179	357	2525	2068	883
53	TG2017MIS	TGPR71FL	Togo	2017	LM & RDT	Under 7s	h22	hml35	hml32	22340	3415	3281	60	74	1750	1632	473
54	UG2009MIS	UGPR5HFL	Uganda	2009	LM & RDT	Under 7s	h22	hml35	hml32	21121	4012	3560	249	203	2724	2416	1280
55	UG2014MIS	UGPR72FL	Uganda	2014	LM & RDT	Under 7s	h22	hml35	hml32	26995	4728	4345	228	155	3323	2919	1091
56	UG2016DHS	UGPR7AFL	Uganda	2016	RDT	Under 7s	h22	hml35	hml32	88642	15522	13733	1175	614	3555	2761	1425
57	BU2016DHS	BUPR70FL	Burundi	2016	LM & RDT	Under 7s	h22	hml35	hml32	77425	13192	12231	423	538	4540	3723	2757
									Total:	2726408	461659	420659	18930	22070	208140	177243	72498
											% Successfully Linked:	91.119
