# Supplementary material for: Quantifying Plasmodium falciparum infections clustering within households to inform household-based intervention strategies for malaria control programs: An observational study and meta-analysis from 41 malaria-endemic countries
Source: PLoS Med. 2020 Oct 29;17(10):e1003370. doi: 10.1371/journal.pmed.1003370 (PMC7595326; doi:10.1371/journal.pmed.1003370)
Supplement: S2 Data — (CSV) [file pmed.1003370.s011.csv]

Study country	Study ref	pub.year	study.lab	Journal	Region	%Male	%MalePCRPositive	Med Age	Age - Min	Age - Max	Median Age Pos	Age Pos Min	Age Pos Max	n_case_pos	n_case_neg	N_case	n_control_pos	n_control_neg	N_control	Type.of.Case	Case.Source	Type.of.Control	Model	RDT_Type	PCR_Method
Zambia	Deutsch-Feldman, 2018	2018	Zambia, 2018	Am J Trop Med Hyg	Africa	46	51.4	12	NA	NA	11.5	NA	NA	26	519	545	30	1716	1746	Clinical	Clinical	Neighbours	RACD.N	RDT	qPCR
Tanzania	Mosha, unpublished	unpublished	Tanzania, unpublished	unpublished	Africa	52.9	52.2	18	0.5	99	15	0.5	80	386	514	900	713	1608	2321	Sympt	Community	Community	MSAT	RDT	PCR
Kenya	Stevenson, 2015	2015	Kenya, 2015	Malaria Journal	Africa	43.7	50.5	13	0.5	99	16	0.6	84	108	468	576	193	2762	2955	Asympt	Community	Community	MTAT	RDT	PCR
Kenya	Baidjoe, 2016	2016	Kenya, 2016	Malaria Journal	Africa	43.9	46.5	17	0.5	100	16	0.5	87	654	1600	2254	2009	8649	10658	Clinical	Community	Community	MSAT	RDT	PCR
Kenya	Bousema, 2016	2016	Kenya, 2016	PLoS Med	Africa	44.4	47.6	20	0.5	100	16	0.5	90	96	166	262	849	4056	4905	Clinical	Community	Community	MSAT	RDT	PCR
Kenya	Bousema, 2016	2016	Kenya, 2016	PLoS Med	Africa	44.4	47.6	20	0.5	100	16	0.5	90	126	290	416	819	6537	7356	Clinical	Community	Community	MSAT	RDT	PCR
Lao PDR	Adhikari, 2017	2017	Lao PDR, 2017	Malaria Journal	Asia	50.6	49.3	22	0.5	100	18	0.5	80	9	6	15	172	1489	1661	Asympt	Community	Community	MTAT	RDT	usPCR
Indonesia	Pava, 2016	2016	Indonesia, 2016	PLoS One	Asia	40.9	42.6	22	0.08	90	24	0.5	65	26	22	48	429	1999	2428	Sympt	Community	Community	MSAT	LM	PCR
Indonesia	Pava, 2016	2016	Indonesia, 2016	PLoS One	Asia	40.9	42.6	22	0.08	90	24	0.5	65	185	237	422	270	1784	2054	Asympt	Community	Community	MTAT	LM	PCR
Cambodia	Tripura, 2016	2016	Cambodia, 2016	Malaria Journal	Asia	52	63.4	22	0.25	85	24	0.58	74	14	26	40	42	6328	6370	Sympt	Community	Community	MSAT	RDT	usPCR
Myanmar	Parker, 2017	2017	Myanmar, 2017	Wellcome Open Research	Asia	53.9	41.6	39	15	96	37	15	82	122	443	565	113	10284	10397	Asympt	Community	Community	MTAT	RDT	usPCR
Myanmar	Landier, 2018	2018	Myanmar, 2018	The Lancet	Asia	53.9	41.6	39	15	96	37	15	82	87	332	419	35	1143	1178	Asympt	Community	Community	MTAT	RDT	usPCR
Brazil	Ladeia-Andrade, 2009	2009	Brazil, 2009	Am J Trop Med Hyg	Americas	NA	NA	NA	<5	>30	05-Oct	<5	>30	7	38	45	33	965	998	Asympt	Community	Community	MTAT	LM	PCR
Vietnam	Imwong, 2015	2015	Vietnam, 2015	Malaria Journal	Asia	50	59.9	22	0.1	94	>15	<6	>15	406	868	1274	864	16115	16979	Asympt	Community	Community	MTAT	LM	usPCR
Lao PDR	Pongvongsa, 2016	2016	Lao PDR, 2016	Malaria Journal	Asia	46	59.9	5 to 14	<5	>15	>15	NA	NA	17	15	32	538	6940	7478	Asympt	Community	Community	MTAT	RDT	PCR
Peru	Carrasco-Escobar, 2017	2017	Peru, 2017	Scientific Reports	Americas	46	31.8	10 to 30	NA	NA	>30	<10	>30	9	32	41	113	2640	2753	Asympt	Community	Community	MTAT	LM	qPCR
Cambodia	Parker, 2017	2017	Cambodia, 2017	Heliyon	Asia	50.7	64.1	10 to 45	0.5	>45	10 to 45	0 to 9	>45	45	671	716	8	869	877	Clinical	Community	Community	MSAT	RDT	usPCR
Cambodia	Tripura, 2018	2018	Cambodia, 2018	CID	Asia	52.4	64.1	10 to 45	0.5	>45	10 to 45	0 to 9	>45	6	23	29	16	1255	1271	Sympt	Community	Community	MSAT	LM	usPCR
Cambodia	Tripura, 2018	2018	Cambodia, 2018	CID	Asia	56.2	64.1	10 to 45	0.5	>45	10 to 45	0 to 9	>45	6	12	18	16	1266	1282	Asympt	Community	Community	MTAT	LM	usPCR
Zambia	Kobayashi, 2019	2019	Zambia, 2019	Am J Trop Med Hyg	Africa	47	58	15	<5	>25	15 to 25	<5	>25	24	185	209	43	3073	3116	Asympt	Community	Community	MTAT	RDT	PCR
Eswatini	Hsiang, 2019	2019	Eswatini, 2019	CID	Africa	42.1	47.2	15 to 39	<15	>40	15 to 39	<15	>40	48	1060	1108	132	9206	9338	Clinical	Clinical	Neighbours	RACD.N	RDT	LAMP
Namibia	McCreesh, 2018	2018	Namibia, 2018	Malaria Journal	Africa	45	47.6	15 to 40	<15	>40	15 to 40	<15	>40	1	68	69	42	1808	1850	Asympt	Community	Community	MTAT	RDT	LAMP
Indonesia	Herdiana, 2016	2016	Indonesia, 2016	Malaria Journal	Pacific	43.8	100	<15	<15	>46	16-30	<15	31-45	4	203	207	2	926	928	Clinical	Clinical	Neighbours	RACD.N	LM	LAMP
Haiti	Eisele, 2007	2007	Haiti, 2007	Emerg Infect Dis	Americas	46.1	65.2	20 to 29	1	92	20 to 29	<5	>60	7	18	25	16	673	689	Asympt	Community	Community	MTAT	LM	PCR
Cabo Verde	Alves, 2006	2006	Cabo Verde, 2006	Malaria Journal	Africa	NA	NA	NA	NA	NA	5 to 14	0	>14	29	102	131	18	498	516	Clinical	Clinical	Community	RACD.C	LM	PCR
Ethiopia	Tadesse, 2018	2018	Ethiopia, 2018	CID	Africa	NA	55.1		NA	NA	5 to 15	<5	>15	57	408	465	41	392	433	Asympt	Community	Community	MTAT	RDT	qPCR
Ethiopia	Tadesse, 2018	2018	Ethiopia, 2018	CID	Africa	NA	55.1		NA	NA	5 to 15	<5	>15	61	395	456	63	370	433	Asympt	Community	Community	MTAT	RDT	qPCR
Brazil	Cerutti, 2007	2007	Brazil, 2007	Malaria Journal	Americas	52.3	NA	35	NA	NA	NA	NA	NA	4	180	184	6	1337	1343	Clinical	Clinical	Neighbours	RACD.N	LM	PCR
Brazil	da Silva, 2010	2010	Brazil, 2010	Trans Roy Soc Trop Med Hyg	Americas	NA	NA	NA	NA	NA	NA	NA	NA	35	20	55	136	1242	1378	Asympt	Community	Community	MTAT	LM	PCR
Zambia	Stresman, 2010	2010	Zambia, 2010	Malaria Journal	Africa	NA	NA	NA	NA	NA	NA	NA	NA	7	80	87	1	140	141	Clinical	Clinical	Community	RACD.C	RDT	PCR
Yemen	Cook, 2016	2016	Yemen, 2016	Malaria Journal	MiddleEast	47	NA	5	0.5	15	NA	NA	NA	260	392	652	170	1439	1609	Asympt	Community	Community	MTAT	RDT	PCR
Vanuatu	Donald, 2016	2016	Vanuatu, 2016	PLoS One	Pacific	NA	NA	NA	NA	NA	NA	NA	NA	1	125	126	6	707	713	Clinical	Clinical	Community	RACD.C	RDT	PCR
Brazil	Fontoura, 2016	2016	Brazil, 2016	PLoS NTD	Americas	53.9	NA	NA	0.25	89	NA	NA	NA	22	125	147	35	596	631	Clinical	Clinical	Community	RACD.C	LM	qPCR
Brazil	Fontoura, 2016	2016	Brazil, 2016	PLoS NTD	Americas	53.9	NA	NA	0.25	89	NA	NA	NA	22	125	147	37	637	674	Clinical	Clinical	Neighbours	RACD.N	LM	qPCR
Cambodia	Hustedt, 2016	2016	Cambodia, 2016	Malaria Journal	Asia	NA	NA	NA	NA	NA	NA	NA	NA	13	1034	1047	4	545	549	Clinical	Clinical	Neighbours	RACD.N	RDT	qPCR
India	van Eijk, 2016	2016	India, 2016	Malaria Journal	Asia	40	NA	33	NA	NA	NA	NA	NA	2	113	115	2	882	884	Clinical	Clinical	Neighbours	RACD.N	LM	PCR
Colombia	Gomez, 2017	2017	Colombia, 2017	PLoS NTD	Americas	40	NA	25	NA	NA	NA	NA	NA	27	86	113	52	552	604	Clinical	Clinical	Community	RACD.C	LM	qPCR
Namibia	Smith, 2017	2017	Namibia, 2017	PLoS One	Africa	45.8	NA	15 to 24	<5	>45	NA	NA	NA	27	774	801	5	1290	1295	Clinical	Clinical	Community	RACD.C	RDT	LAMP
Namibia	Smith, 2017	2017	Namibia, 2017	PLoS One	Africa	47.5	NA	15 to 24	<5	>45	NA	NA	NA	27	774	801	15	1040	1055	Clinical	Clinical	Neighbours	RACD.N	RDT	LAMP
Kenya	Aidoo, 2018	2018	Kenya, 2018	Malaria Journal	Africa	37.8	NA	15	<5	>15	NA	NA	NA	24	69	93	34	229	263	Clinical	Clinical	Community	RACD.C	LM	qPCR
Kenya	Aidoo, 2018	2018	Kenya, 2018	Malaria Journal	Africa	40.5	NA	15	<5	>15	NA	NA	NA	24	69	93	120	358	478	Clinical	Clinical	Neighbours	RACD.N	LM	qPCR
Pakistan	Naeem, 2018	2018	Pakistan, 2018	Malaria Journal	Asia	NA	NA	NA	NA	NA	NA	NA	NA	32	336	368	8	384	392	Clinical	Clinical	Neighbours	RACD.N	RDT	RT-PCR
Indonesia	Zelman, 2018	2018	Indonesia, 2018	Malaria Journal	Asia	NA	NA	NA	NA	NA	NA	NA	NA	4	199	203	2	1290	1292	Clinical	Clinical	Neighbours	RACD.N	LM	LAMP
